# Supplementary material for: Improving Infant Hydrocephalus Outcomes in Uganda: A Longitudinal Prospective Study Protocol for Predicting Developmental Outcomes and Identifying Patients at Risk for Early Treatment Failure after ETV/CPC
Source: Metabolites. 2022 Jan 14;12(1):78. doi: 10.3390/metabo12010078 (PMC8781620; doi:10.3390/metabo12010078)
Supplement: Supplementary file 1 [file metabolites-12-00078-s001.zip]

Archive with 1 entries (1 files):
- metabolites-1530826-supplementary.pdf
